# Supplementary material for: Implementation strategies in suicide prevention: a scoping review
Source: Implement Sci. 2024 Feb 26;19:20. doi: 10.1186/s13012-024-01350-2 (PMC10895723; doi:10.1186/s13012-024-01350-2)
Supplement: Supplementary file 2 — Additional file 2. Contains two worksheets. 1. “Coded Strategies by Study” provides the raw, consensus data from implementation strategy coding. 2. “Cluster Assignments” specifies the applicable strategy cluster(s) for each implementation strategy and whether this review changed the cluster assignment (e.g., new assignment, reassignment) from the original assignments in the literature. [file 13012_2024_1350_MOESM2_ESM.xls]

## Sheet: Coded Strategies by Study
Strategy	Definition	Chugani, 2015	Donald, Dower, & Bush, 2013	Kabatchnick, 2017	Lai et al., 2020	Marshall et al., 2014	Belhumeur et al., 2017	Mokkenstorm et al., 2018	Noelck et al., 2019	Powell et al., 2019	Roaten et al., 2018	Ryan et al., 2017	Siau et al., 2018	Vaughan, 2019	Wright-Berryman et al., 2018	Bose et al., 2021	Boudreaux et al., 2020	Cramer et al., 2020	Garner & Kunkel, 2020	Luci et al., 2020	McManus, 2020	Mueller, Naganathan, & Griffey, 2020	Snyder et al., 2020	Sullivant et al., 2021	Tennant, 2017	Yeung et al., 2020	Blake, 2022	Boudreaux et al., 2022	Day et al., 2021	Horowitz et al., 2022	Landes et al., 2021	Riblet et al., 2022	Rudd et al., 2022
Access new funding	Access new or existing money to facilitate the implementation	0	0	0	1	0	1	0	0	1	0	0	0	0	0	0	0	1	0	0	0	0	0	0	0	0	0	0	0	0	0	0	0
Alter incentive/allowance structures	Work to incentivize the adoption and implementation of the clinical innovation	0	0	0	0	0	0	0	0	0	0	0	0	0	0	0	0	0	0	0	0	0	0	0	0	0	0	0	0	0	0	0	0
Alter patient/consumer fees	Create fee structures where patients/consumers pay less for preferred treatments (the clinical innovation) and more for less-preferred treatments	0	0	0	0	0	0	0	0	0	0	0	0	0	0	0	0	0	0	0	0	0	0	0	0	0	0	0	0	0	0	0	0
Assess and redesign workflow	Observe and map current work processes and plan for desired work processes, identifying changes necessary to accommodate, encourage, or incentivize use of the clinical innovation as designed	0	0	0	0	0	0	0	1	0	1	0	0	0	0	0	1	0	0	0	0	0	0	0	0	1	1	1	0	1	0	0	1
Assess for readiness and identify barriers and facilitators	Assess various aspects of an organization to determine its degree of readiness to implement and identify barriers that may impede implementation and strengths that can be leveraged to facilitate the implementation effort	0	0	0	0	0	1	0	0	0	1	0	0	0	0	1	0	0	0	1	0	0	0	1	1	0	1	0	1	1	1	0	1
Audit and provide feedback	Develop summaries of clinical performance over a specific time period, often including a comparator, and give it to clinicians and/or administrators. Summary content (e.g., nature of the data, choice of comparator) and their delivery (e.g., mode, format) are designed to modify specifically targeted behavior(s) or actions of individual practitioners, teams, or health care organizations	0	0	0	0	0	0	1	1	0	0	1	0	0	1	1	1	0	0	0	0	0	1	1	0	1	0	0	0	0	1	1	0
Build a coalition	Recruit and cultivate relationships with partners in the implementation effort	0	1	0	0	0	0	0	0	0	0	0	0	0	0	0	0	1	0	0	0	0	0	1	0	0	0	0	0	0	0	0	0
Capture and share local knowledge	Capture local knowledge from implementation sites on how implementers and clinicians made something work in their setting and then share it with other sites	0	0	0	0	0	0	1	0	0	0	0	0	0	0	0	0	0	0	0	0	0	0	0	0	0	0	0	0	0	0	0	0
Centralize technical assistance	Develop and use a centralized system to deliver technical assistance focused on implementation issues	0	1	0	1	0	1	1	0	0	0	0	0	0	0	0	1	1	0	1	0	0	1	0	0	1	0	1	1	1	1	1	1
Change accreditation or membership requirements	Strive to alter accreditation standards so that they require or encourage use of the clinical innovation. Work to alter membership organization requirements so that those who want to affiliate with the organization are encouraged or required to use the clinical innovation	0	0	0	0	0	0	0	0	0	0	0	0	0	0	0	0	0	0	0	0	0	0	0	0	0	0	0	0	0	0	0	0
Change liability laws	Participate in liability reform efforts that make clinicians more willing to deliver the clinical innovation	0	0	0	0	0	0	0	0	0	0	0	0	0	0	0	0	0	0	0	0	0	0	0	0	0	0	0	0	0	0	0	0
Change physical structure and equipment	Evaluate current configurations and adapt, as needed, the physical structure and/or equipment (e.g., changing the layout of a room, adding equipment) to best accommodate the targeted innovation	0	0	0	0	0	0	0	0	0	0	0	0	0	0	0	0	0	0	0	0	0	0	0	0	0	0	0	1	0	0	0	0
Change record systems	Change records systems to allow better assessment of implementation or clinical outcomes	0	0	0	0	0	0	0	1	0	1	1	0	0	0	0	0	0	0	0	0	0	1	1	0	1	0	1	0	0	0	0	0
Change service sites	Change the location of clinical service sites to increase access	0	0	0	0	0	0	0	0	0	0	0	0	0	0	0	0	0	0	0	0	0	0	0	0	0	0	0	0	0	0	0	0
Conduct cyclical small tests of change	Implement changes in a cyclical fashion using small tests of change before taking changes system-wide. Tests of change benefit from systematic measurement, and results of the tests of change are studied for insights on how to do better. This process continues serially over time, and refinement is added with each cycle	1	0	0	0	1	0	1	0	0	0	0	0	0	0	0	1	0	0	0	0	0	0	0	0	1	0	0	0	0	0	0	1
Conduct educational meetings	Hold meetings targeted toward educating multiple stakeholder groups (i.e., providers, administrators, other organizational stakeholders, community members, patients/consumers, families) about the clinical innovation and/or its implementation	1	1	0	0	0	1	0	0	0	0	1	0	1	0	1	0	1	1	1	1	1	1	1	0	1	1	0	0	1	1	1	1
Conduct educational outreach visits	Have a trained person meet with individuals or teams in their work settings to educate them about the clinical innovation with the intent of changing behavior to reliably use the clinical innovation as designed	0	0	0	1	0	0	0	0	1	0	1	0	1	1	1	1	1	0	0	0	0	0	1	0	0	0	0	0	0	0	0	0
Conduct local consensus discussions	Include local providers and other stakeholders in discussions that address whether the chosen problem is important and whether the clinical innovation to address it is appropriate	0	0	0	1	0	1	1	0	1	0	1	0	0	0	1	1	1	0	0	0	0	1	1	0	0	0	0	0	0	0	0	1
Conduct local needs assessment	Collect and analyze data related to the need for the innovation	0	0	1	0	0	1	1	1	1	0	0	0	1	0	1	1	1	0	1	0	0	0	0	0	0	0	1	1	0	0	0	1
Conduct ongoing training	Plan for and conduct training in the clinical innovation in an ongoing way for all individuals involved with implementation and users of the clinical innovation e.g., clinicians, implementation staff, practice facilitators	0	1	0	0	0	0	1	0	0	1	0	0	0	1	1	1	1	0	0	0	0	1	0	0	0	1	0	0	1	0	1	1
Create a learning collaborative	Facilitate the formation of groups of providers or provider organizations and foster a collaborative learning environment to improve implementation of the clinical innovation. NOTE: This should have a specific focus on supporting implementation and not be part of the existing protocol for a given intervention (e.g. DBT consultation groups).	0	1	0	0	0	0	0	0	0	0	0	0	0	0	0	1	0	0	0	0	0	0	0	0	0	0	0	0	0	0	1	0
Create new clinical teams	Change who serves on the clinical team, adding different disciplines and different skills to make it more likely that the clinical innovation is delivered (or is more successfully delivered)	1	0	0	0	0	0	0	0	0	0	0	0	0	0	0	0	0	0	0	0	1	0	0	0	0	0	0	0	0	0	0	0
Create online learning communities	Create an online portal for clinical staff members to share and access resources, webinars, and FAQs related to the specific evidenced-based intervention, and provide interactive features to encourage learning across settings and teams, e.g., regular blogs, facilitated discussion boards, access to experts, and networking opportunities	0	0	0	0	0	0	0	0	0	0	0	0	0	0	0	1	0	0	0	0	0	0	0	0	0	0	0	0	0	0	1	0
Create or change credentialing and/or licensure standards	Create an organization that certifies clinicians in the innovation or encourage an existing organization to do so. Change governmental professional certification or licensure requirements to include delivering the innovation. Work to alter continuing education requirements to shape professional practice toward the innovation bringing research skills to an implementation project	0	0	0	0	0	0	0	0	0	0	0	0	0	0	0	0	0	0	0	0	0	0	0	0	0	0	0	0	0	0	0	0
Develop a formal implementation blueprint	Develop a formal implementation blueprint that includes all goals and strategies. The blueprint should include the following: (1) aim/purpose of the implementation; (2) scope of the change (e.g., what organizational units are affected); (3) timeframe and milestones; and (4) appropriate performance/progress measures. Use and update this plan to guide the implementation effort over time	0	0	0	0	0	0	0	0	0	0	1	0	0	0	0	1	0	0	0	0	0	0	0	0	0	0	1	0	0	1	1	0
Develop academic partnerships	Partner with a university or academic unit for the purposes of shared training and	0	0	0	0	0	0	0	0	0	0	0	0	0	0	0	0	0	0	0	0	0	0	0	0	0	0	0	0	0	0	0	1
Develop an implementation glossary	Develop and distribute a list of terms describing the innovation, implementation, and stakeholders in the organizational change	0	0	0	0	0	0	0	0	0	0	0	0	0	0	0	0	0	0	0	0	0	0	0	0	0	0	0	0	0	0	0	0
Develop and implement tools for quality monitoring	Develop, test, and introduce into quality-monitoring systems the right input—the appropriate language, protocols, algorithms, standards, and measures (of processes, patient/consumer outcomes, and implementation outcomes) that are often specific to the innovation being implemented	0	0	0	0	0	0	1	0	0	0	0	0	0	0	0	0	0	0	0	0	0	0	1	0	1	0	0	0	0	1	1	0
Develop and organize quality monitoring system	Develop and organize systems and procedures that monitor clinical processes and/or outcomes for the purpose of quality assurance and improvement	0	0	0	0	0	0	1	0	0	0	0	0	0	1	0	1	0	0	0	0	0	1	1	0	1	1	1	0	0	1	1	0
Develop disincentives	Provide financial disincentives for failure to implement or use the clinical innovations	0	0	0	0	0	0	0	0	0	0	0	0	0	0	0	0	0	0	0	0	0	0	0	0	0	0	0	0	0	0	0	0
Develop educational materials	Develop and format manuals, toolkits, and other supporting materials to make it easier for stakeholders to learn about the innovation and for clinicians to learn how to deliver the clinical innovation. This can include technology-delivered (e.g., online/smartphone-based static or dynamic) content and health messaging	0	1	0	0	1	1	0	0	0	1	1	0	1	1	1	1	1	1	0	0	0	1	1	0	0	0	0	1	1	1	1	0
Develop resource sharing agreements	Develop partnerships with organizations that have resources needed to implement the innovation	0	0	0	0	0	0	0	0	0	0	0	0	0	0	0	0	0	0	0	0	0	0	0	0	0	0	0	0	0	0	0	0
Distribute educational materials	Distribute educational materials (including guidelines, manuals, and toolkits) in person, by mail, and/or electronically	0	1	0	0	1	1	0	0	0	1	1	0	0	0	1	1	1	1	0	1	0	1	1	1	0	0	0	1	1	1	1	0
Engage community resources	Connect practices and their patients to community resources outside the practice (e.g., state and county health departments; non-profit organizations; resources related to addressing the social determinants of health; and organizations focused on self-management techniques and support)	0	0	0	0	0	0	0	0	0	0	0	0	0	0	0	0	1	0	0	0	0	0	0	0	0	0	0	0	0	0	0	0
Facilitate relay of clinical data to providers	Provide as close to real-time data as possible about key measures of process/outcomes using integrated modes/channels of communication in a way that promotes use of the targeted innovation	0	0	0	0	0	0	0	0	0	0	0	0	0	0	0	1	0	0	0	0	0	1	0	0	0	0	0	0	0	1	0	0
Implementation Facilitation	A multi-faceted interactive process of problem solving, enabling and supporting individuals, groups and organizations in their efforts to adopt and incorporate innovations into routine practices that occurs in a context of a recognized need for improvement and a supportive interpersonal relationship	0	0	0	0	0	0	0	0	0	0	0	0	0	0	0	1	0	0	0	0	0	0	0	0	0	0	1	1	0	1	1	0
Fund and contract for the clinical innovation	Governments and other payers of services issue requests for proposals to deliver the innovation, use contracting processes to motivate providers to deliver the clinical innovation, and develop new funding formulas that make it more likely that providers will deliver the innovation	0	0	0	0	0	0	0	0	0	0	0	0	0	0	0	0	0	0	0	0	0	0	0	0	0	0	0	0	0	0	0	0
Identify and prepare champions	Identify and prepare individuals who dedicate themselves to supporting, marketing, and driving through an implementation, overcoming indifference or resistance that the intervention may provoke in an organization	0	1	0	0	1	1	0	0	0	0	0	0	0	0	0	0	0	0	0	0	0	0	1	0	0	0	0	1	0	1	0	0
Identify early adopters	Identify early adopters at the local site to learn from their experiences with the practice innovation	0	1	0	0	0	0	0	0	0	0	0	0	0	0	0	0	0	0	0	0	0	0	0	0	0	0	0	0	0	0	0	0
Increase demand	Attempt to influence the market for the clinical innovation to increase competition intensity and to increase the maturity of the market for the clinical innovation	0	0	0	0	0	0	0	0	0	0	0	0	0	0	0	0	0	0	0	0	0	0	0	0	0	0	0	1	0	0	0	0
Inform local opinion leaders	Inform providers identified by colleagues as opinion leaders or “educationally influential” about the clinical innovation in the hopes that they will influence colleagues to adopt it	0	0	0	0	0	0	0	0	0	0	0	0	0	0	0	0	1	0	0	0	0	0	1	0	0	0	0	0	0	0	0	0
Intervene with patients/consumers to enhance uptake and adherence	Develop strategies with patients to encourage and problem solve around adherence	0	0	0	0	0	0	0	0	0	0	0	0	0	0	1	0	1	0	0	0	0	0	0	0	0	0	0	0	1	0	0	0
Involve executive boards	Involve existing governing structures (e.g., boards of directors, medical staff boards of governance) in the implementation effort, including the review of data on implementation processes	0	1	1	0	0	0	1	0	0	0	0	0	0	0	0	0	0	0	0	0	0	0	1	1	0	0	0	1	0	1	0	0
Involve patients/consumers and family members	Engage or include patients/consumers and families in the implementation effort	0	0	0	0	0	1	0	0	1	0	0	0	0	0	0	0	1	0	0	0	0	0	1	1	0	0	0	0	0	1	0	0
Make billing easier	Make it easier to bill for the clinical innovation	0	0	0	0	0	0	0	0	0	0	0	0	0	0	0	0	0	0	0	0	0	0	0	0	0	0	0	0	0	0	0	0
Make training dynamic	Vary the information delivery methods to cater to different learning styles and work contexts, and shape the training in the innovation to be interactive	0	1	0	0	0	0	0	0	0	0	0	0	0	0	0	1	0	0	1	0	1	1	1	0	0	0	0	0	0	0	0	0
Mandate change	Have leadership declare the priority of the innovation and their determination to have it implemented	0	0	0	0	0	0	0	0	0	1	0	0	0	0	0	0	0	0	0	0	0	1	1	0	0	1	1	0	1	0	0	1
Model and stimulate change	Model or simulate the change that will be implemented prior to implementation	0	0	0	0	0	0	0	0	0	0	0	0	0	0	0	0	0	0	0	0	0	0	1	0	0	0	0	0	0	0	0	0
Obtain formal commitments	Obtain written commitments from key partners that state what they will do to implement the innovation	0	0	0	0	0	0	0	0	0	0	0	0	0	0	0	0	0	0	0	0	0	0	0	0	0	0	0	0	0	0	1	0
Organize clinician implementation team meetings	Develop and support teams of clinicians, staff, patients and other stakeholders who are implementing or may be users of the innovation. Provide protected time for teams to reflect on the implementation progress, share lessons learned, make refinements to plans, and support one another’s learning	0	0	0	0	0	0	0	0	0	0	0	0	0	0	0	0	0	0	0	0	0	0	0	0	1	0	0	0	0	0	1	0
Place innovation on fee for service lists/formularies	Work to place the clinical innovation on lists of actions for which providers can be reimbursed (e.g., a drug is placed on a formulary, a procedure is now reimbursable)	0	0	0	0	0	0	0	0	0	0	0	0	0	0	0	0	0	0	0	0	0	0	0	0	0	0	0	0	0	0	0	0
Prepare patients/consumers to be active participants	Prepare patients/consumers to be active in their care, to ask questions, and specifically to inquire about care guidelines, the evidence behind clinical decisions, or about available evidence-supported treatments	0	0	0	0	0	0	0	0	0	0	0	0	0	0	1	0	0	0	0	0	0	0	0	0	0	0	0	0	0	0	0	0
Promote adaptability	Identify the ways a clinical innovation can be tailored to meet local needs and clarify which elements of the innovation must be maintained to preserve fidelity	0	0	0	0	0	1	0	0	0	0	0	1	0	0	0	0	0	0	1	0	0	0	0	0	1	1	0	0	0	1	1	1
Promote network weaving	Identify and build on existing high-quality working relationships and networks within and outside the organization, organizational units, teams, etc. to promote information sharing, collaborative problem-solving, and a shared vision/goal related to implementing the innovation	0	1	0	0	0	1	0	0	0	0	0	0	0	1	0	0	1	0	0	0	0	0	1	0	0	0	0	0	0	0	0	0
Provide clinical supervision	Provide clinicians with ongoing supervision focusing on the innovation. Provide training for clinical supervisors who will supervise clinicians who provide the innovation. NOTE: This should only be coded when the supervisor/trainer is an external expert or local champion with knowledge of the intervention. Having someone who is not expert in the intervention provide supervision would not count.	0	0	0	0	1	0	0	0	0	0	0	0	0	1	0	1	0	1	1	0	0	0	0	0	0	0	0	0	0	0	0	0
Provide local technical assistance	Develop and use a system to deliver technical assistance within local settings that is focused on implementation issues	0	0	0	0	0	0	0	0	0	0	0	0	0	0	0	1	1	1	0	0	0	0	0	0	1	0	0	1	0	0	0	0
Provide ongoing consultation	Provide ongoing consultation with one or more experts in the strategies used to support implementing the innovation	0	1	0	0	0	1	1	0	0	0	0	0	0	0	0	1	0	1	1	0	0	0	0	0	1	0	0	1	1	1	1	1
Purposefully reexamine the implementation	Monitor progress and adjust clinical practices and implementation strategies to continuously improve the quality of care	1	0	0	1	0	1	1	1	1	1	1	0	0	0	0	1	1	0	0	0	0	1	1	0	1	1	1	1	1	1	1	1
Recruit, designate, and train for leadership	Recruit, designate, and train leaders for the change effort	0	1	0	0	0	0	0	0	0	0	0	0	0	0	0	0	0	0	0	0	0	0	0	0	0	0	0	0	0	0	0	0
Remind clinicians	Develop reminder systems designed to help clinicians to recall information and/or prompt them to use the clinical innovation	0	0	0	0	0	0	0	0	0	0	0	0	0	0	1	0	0	0	0	0	0	1	0	0	1	0	0	0	0	0	0	1
Revise professional roles	Shift and revise roles among professionals who provide care, and redesign job characteristics	0	0	0	0	0	0	0	0	0	0	0	0	0	0	0	0	0	0	0	1	0	0	0	0	0	0	0	0	0	1	0	0
Shadow other experts	Provide ways for key individuals to directly observe experienced people engage with or use the targeted practice change/innovation	0	1	0	0	0	0	0	0	0	0	0	0	0	0	0	0	0	0	0	0	0	0	0	0	0	0	0	0	0	0	0	0
Stage implementation scale up	Phase implementation efforts by starting with small pilots or demonstration projects and gradually move to a system wide rollout	0	0	0	0	1	0	0	0	0	1	1	0	0	0	0	0	0	0	1	0	0	1	1	0	1	0	0	0	1	0	0	0
Start a dissemination organization	Identify or start a separate organization that is responsible for disseminating the clinical innovation. It could be a for-profit or non-profit organization	0	0	0	0	0	0	0	0	0	0	0	0	0	0	0	0	0	0	0	0	0	0	0	0	0	0	0	0	0	0	0	0
Tailor strategies	Tailor the implementation strategies to address barriers and leverage facilitators that were identified through earlier data collection	0	0	1	0	0	1	0	0	0	0	0	0	0	0	0	0	0	0	0	0	0	0	0	0	0	0	1	1	0	0	0	0
Use advisory boards and workgroups	Create and engage a formal group of multiple kinds of stakeholders to provide input and advice on implementation efforts and to elicit recommendations for improvements	0	0	0	1	0	0	0	0	1	0	1	1	0	1	0	1	1	0	1	0	0	1	1	0	0	0	0	0	0	1	1	0
Use an implementation advisor	Seek guidance from experts in implementation, including providing support and training for the implementation work force	0	0	0	0	0	0	0	0	0	0	0	0	0	0	0	0	0	0	0	0	0	0	0	0	0	0	0	0	0	0	1	0
Use capitated payments	Pay providers or care systems a set amount per patient/consumer for delivering clinical care	0	0	0	0	0	0	0	0	0	0	0	0	0	0	0	0	0	0	0	0	0	0	0	0	0	0	0	0	0	0	0	0
Use data experts	Involve, hire, and/or consult experts to acquire, structure, manage, report, and use data generated by implementation efforts	0	0	0	0	0	0	0	0	0	0	0	0	0	0	0	0	0	0	0	0	0	0	0	0	1	0	0	0	0	0	0	0
Use data warehousing techniques	Integrate clinical records across facilities and organizations to facilitate implementation across systems	0	0	0	0	0	0	0	0	0	0	0	0	0	0	0	0	0	0	0	0	0	0	0	0	0	0	0	0	0	0	0	0
Use mass media	Use media to reach large numbers of people to spread the word about the clinical innovation	0	0	0	0	0	0	0	0	0	0	0	0	0	0	0	0	1	0	0	0	0	0	0	0	0	0	0	0	0	0	0	0
Use other payment schemes	Introduce payment approaches (in a catch-all category)	0	0	0	0	0	0	0	0	0	0	0	0	0	0	0	0	0	0	0	0	0	0	0	0	0	0	0	0	0	0	0	0
Use train-the-trainer strategies	Train designated clinicians or organizations to train others in the clinical innovation	0	0	0	0	0	0	0	0	0	0	1	0	0	0	0	1	0	0	0	0	0	0	0	0	0	0	0	0	0	0	0	1
Visit other Sites	Visit sites where a similar implementation effort has been considered successful	0	0	0	0	0	0	0	0	0	0	0	0	0	0	0	0	0	0	0	0	0	0	0	0	0	0	0	0	0	0	0	0
Work with educational institutions	Encourage educational institutions to train clinicians in the innovation	0	0	0	0	0	0	0	0	0	0	0	0	0	0	0	0	0	0	0	0	0	0	0	0	0	0	0	0	0	0	0	1

## Sheet: Cluster Assignments
Strategy	Definition	Cluster(s)	Newly Assigned or Reassigned
Access new funding	Access new or existing money to facilitate the implementation	Utilize financial strategies	TRUE
Alter incentive/allowance structures	Work to incentivize the adoption and implementation of the clinical innovation	Utilize financial strategies	TRUE
Alter patient/consumer fees	Create fee structures where patients/consumers pay less for preferred treatments (the clinical innovation) and more for less-preferred treatments	Utilize financial strategies	TRUE
Assess and redesign workflow	Observe and map current work processes and plan for desired work processes, identifying changes necessary to accommodate, encourage, or incentivize use of the clinical innovation as designed	Change infrastructure	TRUE
Assess for readiness and identify barriers and facilitators	Assess various aspects of an organization to determine its degree of readiness to implement and identify barriers that may impede implementation and strengths that can be leveraged to facilitate the implementation effort	Use evaluative and iterative strategies	FALSE
Audit and provide feedback	Develop summaries of clinical performance over a specific time period, often including a comparator, and give it to clinicians and/or administrators. Summary content (e.g., nature of the data, choice of comparator) and their delivery (e.g., mode, format) are designed to modify specifically targeted behavior(s) or actions of individual practitioners, teams, or health care organizations	Use evaluative and iterative strategies	FALSE
Build a coalition	Recruit and cultivate relationships with partners in the implementation effort	Develop stakeholder interrelationships	TRUE
Capture and share local knowledge	Capture local knowledge from implementation sites on how implementers and clinicians made something work in their setting and then share it with other sites	Develop stakeholder interrelationships, Messaging	TRUE
Centralize technical assistance	Develop and use a centralized system to deliver technical assistance focused on implementation issues	Provide interactive assistance	FALSE
Change accreditation or membership requirements	Strive to alter accreditation standards so that they require or encourage use of the clinical innovation. Work to alter membership organization requirements so that those who want to affiliate with the organization are encouraged or required to use the clinical innovation	Change infrastructure	TRUE
Change liability laws	Participate in liability reform efforts that make clinicians more willing to deliver the clinical innovation	Change infrastructure	TRUE
Change physical structure and equipment	Evaluate current configurations and adapt, as needed, the physical structure and/or equipment (e.g., changing the layout of a room, adding equipment) to best accommodate the targeted innovation	Change infrastructure	TRUE
Change record systems	Change records systems to allow better assessment of implementation or clinical outcomes	Change infrastructure	FALSE
Change service sites	Change the location of clinical service sites to increase access	Change infrastructure, Adapt and tailor to context	TRUE
Conduct cyclical small tests of change	Implement changes in a cyclical fashion using small tests of change before taking changes system-wide. Tests of change benefit from systematic measurement, and results of the tests of change are studied for insights on how to do better. This process continues serially over time, and refinement is added with each cycle	Use evaluative and iterative strategies	FALSE
Conduct educational meetings	Hold meetings targeted toward educating multiple stakeholder groups (i.e., providers, administrators, other organizational stakeholders, community members, patients/consumers, families) about the clinical innovation and/or its implementation	Train and educate stakeholders	FALSE
Conduct educational outreach visits	Have a trained person meet with individuals or teams in their work settings to educate them about the clinical innovation with the intent of changing behavior to reliably use the clinical innovation as designed	Train and educate stakeholders	FALSE
Conduct local consensus discussions	Include local providers and other stakeholders in discussions that address whether the chosen problem is important and whether the clinical innovation to address it is appropriate	Use evaluative and iterative strategies	FALSE
Conduct local needs assessment	Collect and analyze data related to the need for the innovation	Use evaluative and iterative strategies	TRUE
Conduct ongoing training	Plan for and conduct training in the clinical innovation in an ongoing way for all individuals involved with implementation and users of the clinical innovation e.g., clinicians, implementation staff, practice facilitators	Train and educate stakeholders	FALSE
Create a learning collaborative	Facilitate the formation of groups of providers or provider organizations and foster a collaborative learning environment to improve implementation of the clinical innovation. NOTE: This should have a specific focus on supporting implementation and not be part of the existing protocol for a given intervention (e.g. DBT consultation groups).	Train and educate stakeholders, Develop stakeholder interrelationships	TRUE
Create new clinical teams	Change who serves on the clinical team, adding different disciplines and different skills to make it more likely that the clinical innovation is delivered (or is more successfully delivered)	Change infrastructure	TRUE
Create online learning communities	Create an online portal for clinical staff members to share and access resources, webinars, and FAQs related to the specific evidenced-based intervention, and provide interactive features to encourage learning across settings and teams, e.g., regular blogs, facilitated discussion boards, access to experts, and networking opportunities	Train and educate stakeholders, Develop stakeholder interrelationships	TRUE
Create or change credentialing and/or licensure standards	Create an organization that certifies clinicians in the innovation or encourage an existing organization to do so. Change governmental professional certification or licensure requirements to include delivering the innovation. Work to alter continuing education requirements to shape professional practice toward the innovation bringing research skills to an implementation project	Change infrastructure	TRUE
Develop a formal implementation blueprint	Develop a formal implementation blueprint that includes all goals and strategies. The blueprint should include the following: (1) aim/purpose of the implementation; (2) scope of the change (e.g., what organizational units are affected); (3) timeframe and milestones; and (4) appropriate performance/progress measures. Use and update this plan to guide the implementation effort over time	Use evaluative and iterative strategies	FALSE
Develop academic partnerships	Partner with a university or academic unit for the purposes of shared training and	Develop stakeholder interrelationships	TRUE
Develop an implementation glossary	Develop and distribute a list of terms describing the innovation, implementation, and stakeholders in the organizational change	Train and educate stakeholders, Messaging	TRUE
Develop and implement tools for quality monitoring	Develop, test, and introduce into quality-monitoring systems the right input—the appropriate language, protocols, algorithms, standards, and measures (of processes, patient/consumer outcomes, and implementation outcomes) that are often specific to the innovation being implemented	Use evaluative and iterative strategies	FALSE
Develop and organize quality monitoring system	Develop and organize systems and procedures that monitor clinical processes and/or outcomes for the purpose of quality assurance and improvement	Use evaluative and iterative strategies	FALSE
Develop disincentives	Provide financial disincentives for failure to implement or use the clinical innovations	Utilize financial strategies	TRUE
Develop educational materials	Develop and format manuals, toolkits, and other supporting materials to make it easier for stakeholders to learn about the innovation and for clinicians to learn how to deliver the clinical innovation. This can include technology-delivered (e.g., online/smartphone-based static or dynamic) content and health messaging	Train and educate stakeholders, Messaging	TRUE
Develop resource sharing agreements	Develop partnerships with organizations that have resources needed to implement the innovation	Support clinicians	FALSE
Distribute educational materials	Distribute educational materials (including guidelines, manuals, and toolkits) in person, by mail, and/or electronically	Train and educate stakeholders, Messaging	TRUE
Engage community resources	Connect practices and their patients to community resources outside the practice (e.g., state and county health departments; non-profit organizations; resources related to addressing the social determinants of health; and organizations focused on self-management techniques and support)	Train and educate stakeholders, Develop stakeholder interrelationships	TRUE
Facilitate relay of clinical data to providers	Provide as close to real-time data as possible about key measures of process/outcomes using integrated modes/channels of communication in a way that promotes use of the targeted innovation	Change infrastructure, Support clinicians, Messaging	TRUE
Implementation Facilitation	A multi-faceted interactive process of problem solving, enabling and supporting individuals, groups and organizations in their efforts to adopt and incorporate innovations into routine practices that occurs in a context of a recognized need for improvement and a supportive interpersonal relationship	Provide interactive assistance	FALSE
Fund and contract for the clinical innovation	Governments and other payers of services issue requests for proposals to deliver the innovation, use contracting processes to motivate providers to deliver the clinical innovation, and develop new funding formulas that make it more likely that providers will deliver the innovation	Utilize financial strategies	FALSE
Identify and prepare champions	Identify and prepare individuals who dedicate themselves to supporting, marketing, and driving through an implementation, overcoming indifference or resistance that the intervention may provoke in an organization	Develop stakeholder interrelationships	FALSE
Identify early adopters	Identify early adopters at the local site to learn from their experiences with the practice innovation	Use evaluative and iterative strategies	TRUE
Increase demand	Attempt to influence the market for the clinical innovation to increase competition intensity and to increase the maturity of the market for the clinical innovation	Engage consumers, Train and educate stakeholders, Messaging	TRUE
Inform local opinion leaders	Inform providers identified by colleagues as opinion leaders or “educationally influential” about the clinical innovation in the hopes that they will influence colleagues to adopt it	Develop stakeholder interrelationships, Messaging	TRUE
Intervene with patients/consumers to enhance uptake and adherence	Develop strategies with patients to encourage and problem solve around adherence	Engage consumers, Messaging	TRUE
Involve executive boards	Involve existing governing structures (e.g., boards of directors, medical staff boards of governance) in the implementation effort, including the review of data on implementation processes	Develop stakeholder interrelationships	TRUE
Involve patients/consumers and family members	Engage or include patients/consumers and families in the implementation effort	Engage consumers, Messaging	TRUE
Make billing easier	Make it easier to bill for the clinical innovation	Utilize financial strategies	TRUE
Make training dynamic	Vary the information delivery methods to cater to different learning styles and work contexts, and shape the training in the innovation to be interactive	Train and educate stakeholders	TRUE
Mandate change	Have leadership declare the priority of the innovation and their determination to have it implemented	Change infrastructure	TRUE
Model and stimulate change	Model or simulate the change that will be implemented prior to implementation	Use evaluative and iterative strategies	TRUE
Obtain formal commitments	Obtain written commitments from key partners that state what they will do to implement the innovation	Develop stakeholder interrelationships	TRUE
Organize clinician implementation team meetings	Develop and support teams of clinicians, staff, patients and other stakeholders who are implementing or may be users of the innovation. Provide protected time for teams to reflect on the implementation progress, share lessons learned, make refinements to plans, and support one another’s learning	Develop stakeholder interrelationships	FALSE
Place innovation on fee for service lists/formularies	Work to place the clinical innovation on lists of actions for which providers can be reimbursed (e.g., a drug is placed on a formulary, a procedure is now reimbursable)	Utilize financial strategies	TRUE
Prepare patients/consumers to be active participants	Prepare patients/consumers to be active in their care, to ask questions, and specifically to inquire about care guidelines, the evidence behind clinical decisions, or about available evidence-supported treatments	Engage consumers, Messaging	TRUE
Promote adaptability	Identify the ways a clinical innovation can be tailored to meet local needs and clarify which elements of the innovation must be maintained to preserve fidelity	Adapt and tailor to context	TRUE
Promote network weaving	Identify and build on existing high-quality working relationships and networks within and outside the organization, organizational units, teams, etc. to promote information sharing, collaborative problem-solving, and a shared vision/goal related to implementing the innovation	Develop stakeholder interrelationships	FALSE
Provide clinical supervision	Provide clinicians with ongoing supervision focusing on the innovation. Provide training for clinical supervisors who will supervise clinicians who provide the innovation. NOTE: This should only be coded when the supervisor/trainer is an external expert or local champion with knowledge of the intervention. Having someone who is not expert in the intervention provide supervision would not count.	Train and educate stakeholders	TRUE
Provide local technical assistance	Develop and use a system to deliver technical assistance within local settings that is focused on implementation issues	Provide interactive assistance	FALSE
Provide ongoing consultation	Provide ongoing consultation with one or more experts in the strategies used to support implementing the innovation	Train and educate stakeholders	FALSE
Purposefully reexamine the implementation	Monitor progress and adjust clinical practices and implementation strategies to continuously improve the quality of care	Use evaluative and iterative strategies	TRUE
Recruit, designate, and train for leadership	Recruit, designate, and train leaders for the change effort	Develop stakeholder interrelationships	FALSE
Remind clinicians	Develop reminder systems designed to help clinicians to recall information and/or prompt them to use the clinical innovation	Support clinicians	FALSE
Revise professional roles	Shift and revise roles among professionals who provide care, and redesign job characteristics	Change infrastructure	TRUE
Shadow other experts	Provide ways for key individuals to directly observe experienced people engage with or use the targeted practice change/innovation	Train and educate stakeholders	FALSE
Stage implementation scale up	Phase implementation efforts by starting with small pilots or demonstration projects and gradually move to a system wide rollout	Use evaluative and iterative strategies	TRUE
Start a dissemination organization	Identify or start a separate organization that is responsible for disseminating the clinical innovation. It could be a for-profit or non-profit organization	Engage consumers, Train and educate stakeholders, Messaging	TRUE
Tailor strategies	Tailor the implementation strategies to address barriers and leverage facilitators that were identified through earlier data collection	Adapt and tailor to context	TRUE
Use advisory boards and workgroups	Create and engage a formal group of multiple kinds of stakeholders to provide input and advice on implementation efforts and to elicit recommendations for improvements	Develop stakeholder interrelationships	TRUE
Use an implementation advisor	Seek guidance from experts in implementation, including providing support and training for the implementation work force	Develop stakeholder interrelationships	FALSE
Use capitated payments	Pay providers or care systems a set amount per patient/consumer for delivering clinical care	Utilize financial strategies	TRUE
Use data experts	Involve, hire, and/or consult experts to acquire, structure, manage, report, and use data generated by implementation efforts	Adapt and tailor to context	FALSE
Use data warehousing techniques	Integrate clinical records across facilities and organizations to facilitate implementation across systems	Adapt and tailor to context	FALSE
Use mass media	Use media to reach large numbers of people to spread the word about the clinical innovation	Engage consumers, Train and educate stakeholders, Messaging	TRUE
Use other payment schemes	Introduce payment approaches (in a catch-all category)	Utilize financial strategies	TRUE
Use train-the-trainer strategies	Train designated clinicians or organizations to train others in the clinical innovation	Train and educate stakeholders	TRUE
Visit other Sites	Visit sites where a similar implementation effort has been considered successful	Develop stakeholder interrelationships	FALSE
Work with educational institutions	Encourage educational institutions to train clinicians in the innovation	Develop stakeholder interrelationships	TRUE
